# Supplementary material for: Ocular surface and tear film changes in workers exposed to organic solvents used in the dry-cleaning industry
Source: PLoS One. 2019 Dec 9;14(12):e0226042. doi: 10.1371/journal.pone.0226042 (PMC6901226; doi:10.1371/journal.pone.0226042)
Supplement: S2 Table — Database with average calculations. (XLSX) [file pone.0226042.s002.xlsx]

## Sheet:  IMPRESSION CYTOLOGY CASES
			SQUAMOUS METAPLASIA
		0	1	2	3	4
CA01	OD				1		3
CA02	OD				1		3
CA03	OI			1			2
CA04	OI			1			2
CA05	OD				1		3
CA06	OD		1				1
CA07	OI				1		3
CA08	OD				1		3
CA09	OI				1		3
CA10	OD				1		3
CA11	OI		1				1
CA12	OD		1				1
CA13	OD				1		3
CA14	OD			1			2
CA15	OI			1			2
CA16	OI			1			2
CA17	OI		1				1
CA18	OD				1		3
CA19	OI				1		3
CA20	OD				1		3
CA 21	OD	1					0
CA 22	OI	1					0
CA23	OD	1					0
CA24	OD	1					0
CA25	OI	1					0
CA26	OD	1					0
CA27	OD	1					0
CA28	OI	1					0
CA29	OD	1					0
CA30	OD	1					0
CA31	OI		1				1
CA32	OD		1				1
CA33	OD				1		3
CA34	OI		1				1
CA35	OD		1				1
CA36	OD				1		3
CA37	OI		1				1
CA38	OD				1		3
CA39	OD			1			2
CA40	OI			1			2
CA41	OD				1		3
CA42	OD		1				1
CA43	OI		1				1
CA44	OD				1		3
CA45	OD				1		3
CA46	OI			1			2
CA47	OD				1		3
CA48	OD			1			2
CA49	OI			1			2
CA50	OD			1			2
CA 51	OI			1			2
CA52	OD			1			2
CA53	OI			1			2
CA54	OD			1			2
CA55	OI			1			2
CA56	OD			1			2
CA57	OI			1			2
CA58	OD				1		3				G 0 -1	G2	G3
CA59	OI				1		3			EXPOSED	33.86	30.64	38.7
CA60	OD				1		3			NON EXPOSED	83.9	16.12	0
CA61	OI				1		3
CA62	OD				1		3
SUMMA		10	11	19	24
								62	100
%		0.1612	0.1774	0.3064	0.387			24
			16.2					38.7097
			17.74
			33.94
							16.12
							17.74
							33.86
			METAPLASIA ESCAMOSA
		GRUPO	Grado 0	Grado I	Grado II	Grado III	IV
		CASOS	0	15	30	55	------
		CONTROLES	21.8	65.2	13	0	------

## Sheet:  IMPRESSION CYTOLOGY CONTROLS
			SQUAMOUS METAPLASIA
		0	1	2	3	4
CO 01	OD		1				1
CO02	OD		1				1
CO 03	OD		1				1
CO 04	OD		1				1
CO 05	OI		1				1
CO 06	OD			1			2
CO 07	OI			1			2
CO 08	OI		1				1
CO 09	OI		1				1
CO 10	OD		1				1
CO 11	OI		1				1
CO 12	OI			1			2
CO13	OD		1				1
CO14	OI		1				1
CO15	OI		1				1
CO16	OD		1				1
CO17	OD		1				1
CO18	OD		1				1
CO19	OD		1				1
CO20	OD		1				1
CO21	OD		1				1
CO22	OI		1				1
CO23	OI		1				1
CO 24	OD						1
CO25	OI		1				1
CO26	OI		1				1
CO27	OD		1				1
CO28	OI			1			2
CO29	OI			1			2
CO30	OD			1			2
CO31	OI		1				1
CO32	OI		1				1
CO33	OD		1				1
CO34	OI		1				1
CO35	OI		1				1
CO36	OD		1				1
CO37	OI		1				1
CO38	OI		1				1
CO39	OI		1				1
CO 40	OI		1				1
CO41	OD		1				1
CO42	OI		1				1
CO43	OI		1				1
CO44	OI			1			2
CO45	OI			1			2
CO46	OD		1				1
CO47	OI		1				1
CO48	OI		1				1
CO49	OI		1				1
CO50	OI			1			2
CO51	OD		1				1
CO52	OI		1				1
CO53	OI		1				1
CO54	OI		1				1
CO55	OI		1				1
CO56	OD		1				1
CO57	OI		1				1
CO58	OI		1				1
CO59	OI		1				1
CO60	OD		1				1
CO61	OI		1				1
CO62	OI		1				1
SUMMA		14	38	10
%		22.6	61.3	16.12			62	100
							10
							16.129
			83.9

## Sheet: BUT CASES
CASES	BUT
	4
	3
	4
	4
	5
	2
	3
	3.5
	3.5
	3
	3.5
	3.2
	5
	5
	4
	2
	3
	3
	3
	4
	7
	5
	7
	4
	3
	4
	4
	5
	2
	3
	3.5
	3.5
	3
	3
	3.2
	5
	5
	4
	2
	3
	3
	3
	4
	7
	5
	6
	4
	7
	5
	7
	3
	4
	7
	5
	6
	4
	7
	5
	7
	3
	3
	4
PROMEDIO	4.17581
DESV	1.42354

## Sheet: BUT CONTROL
CONTROLS	BUT			Shapiro Wilk
	3			Results:
	3
	4			n = 25
	5			Mean = 7.080000000000002
	3			SD = 2.970970660687626
	6			W = 0.9399694980263175
	2
	7			Threshold (p=0.01) = 0.8880000114440918 --> HO accepted
	4			Threshold (p=0.05) = 0.9179999828338623 --> HO accepted
	8			Threshold (p=0.10) = 0.9309999942779541 --> HO accepted
	4
	6			--> Your data seems normal
	9
	9
	8
	11
	11
	12
	9
	8
	11
	9
	10
	9
	6
	8
	5
	6
	8
	9
	7
	8
	5
	5
	9
	6
	7
	9
	8
	6
	7
	6
	3
	3
	6
	5
	6
	6
	3
	7
	8
	6
	7
	6
	3
	3
	6
	5
	6
	6
	3
	7
PROMEDIO	6.46774
DESV	2.35892
		Diferences between cases and controls
		t 49 (-6,62), p< 0,0001

## Sheet: SHIRMER CONTROLS
	SHIRMER
	35
	35
	35
	35
	35
	35
	35
	19
	30
	27
	15
	35
	25
	30
	35
	35
	15
	21
	13
	18
	35
	35
	30
	19
	30
	27
	15
	35
	25
	30
	35
	35
	21
	13
	18
	35
	35
	35
	35
	35
	35
	19
	35
	35
	21
	13
	35
	35
	35
	35
	35
	35
	35
	35
	19
	35
	35
	21
	13
	35
	35
	35
	35
PROME	29.2381
DESV	7.91429

## Sheet: SHIRMER CASES
	SHIRMER
	9
	7
	12
	10
	17
	15
	4
	12
	5
	25
	0			Diferences
	8			t 49 (8,0), p<0.0001
	15
	11
	15
	35
	20
	3.5
	30
	26
	15
	12
	15
	25
	22
	20
	25
	35
	17
	16
	2
	18
	28
	15
	12
	25
	15
	20
	17
	25
	15
	12
	23
	12
	4
	5
	15
	5
	12
	6
	20
	17
	25
	15
	12
	23
	12
	4
	5
	15
	5
	12
	6
PROME	14.8968
DESV	8.08082

## Sheet: DONATE QUESTIONNAIRE 
																																											CASES
																																											TOTAL		RED EYE	DRY EYE	SANDY SENSATION	FOREING BODY SENSATION	TEARING
																																										CA 01	21		2	2	3	3	3
																																										CA 02	18		0	0	3	3	3
																																										CA 03	18		3	1	3	3	2
																																										CA 04	18		3	2	4	4	1
																																										CA 05	16		1	0	3	4	3
																																										CA 06	20		1	0	4	3	4
																																										CA 07	17		1	1	4	4	2
																																										CA 08	16		1	0	3	4	2
																																										CA 09	21		1	2	1	3	3
																																										CA 10	14		1	1	3	3	2
																																										CA 11	18		1	1	4	3	3
																																										CA 12	20		2	1	4	3	3
																																										CA 13	19		1	1	4	4	3
																																										CA 14	17		1	4	3	2	4
																																										CA 15	17		1	1	3	3	3
																																										CA 16	19		0	3	3	4	3
																																										CA 17	17		1	1	3	2	2
																																										CA 18	21		0	1	3	3	3
																																										CA 19	17		0	2	4	4	4
																																										CA 20	16		0	1	4	4	3
																																										CA 21	22		2	2	4	3	3
																																										CA 22	19		0	0	4	3	3
																																										CA 23	18		3	1	4	3	2
																																										CA 24	18		3	2	4	4	1
																																										CA 25	16		1	0	3	4	3
																																										CA 26	20		1	0	4	3	4
																																										CA 27	15		1	1	4	3	2
																																										CA 28	17		1	0	3	4	2
																																										CA 29	23		1	2	1	3	3
																																										CA 30	14		1	1	3	4	2
																																										CA 31	18		1	1	4	3	3
																																										CA 32	21		2	1	4	3	3
																																										CA 33	20		1	0	4	3	4
																																										CA 34	16		1	1	4	3	2
																																										CA 35	15		1	0	3	4	2
																																										CA 36	22		1	2	1	3	3
																																										CA 37	14		1	1	3	3	2
																																										CA 38	18		1	1	4	3	3
																																										CA 39	21		2	1	4	3	3
																																										CA 40	16		3	2	4	4	1
																																										CA 41	16		1	0	3	4	3
																																										CA 42	21		1	0	4	3	4
																																										CA 43	15		1	1	4	3	2
																																										CA 44	16		1	0	4	4	2
																																										CA 45	20		1	2	1	2	3
																																										CA 46	12		1	1	3	2	2
																																										CA 47	18		1	1	4	3	3
																																										CA 48	20		2	1	4	3	3
																																										CA 49	19		1	1	3	4	3
																																										CA 50	18		1	4	3	2	4
																																										CA 51	16		1	1	2	3	3
																																										CA 52	17		0	3	3	3	3
																																										CA 53	16		3	2	4	4	1
																																										CA 54	15		1	0	3	4	3
																																										CA 55	21		1	0	4	3	4
																																										CA 56	14		1	1	4	3	2
																																										CA 57	16		1	0	3	4	2
																																										CA 58	22		1	2	3	2	3
																																										CA 59	12		1	1	2	3	2
																																										CA 60	16		1	0	3	4	3
																																										CA 61	17		1	0	4	3	4
																																										CA 62	15		1	1	4	4	2
																																										AVERAGE	17.6613		73	66	207	202	168
																																												%
																																										182	100	36.2637
																																										66
[truncated: 40 more columns]

## Sheet: Hyperemia
	CASES																			Bulbar
	CCRLU (1,2,3,4)					CONTROLS
	Bulbar	Limbal					Bulbar	Limbal
CA 1	3	2				CO 01	3	3
CA2	2	3				CO02	2	2
CA3	1	2				CO 03	1	1
CA4	1	2				CO 04	3	3		Bulbar
CA5	2	2				CO 05	2	2			EXPOSED		NON EXPOSED			bulbar	EXPOSED	NON EXPOSED
CA6	1	2				CO 06	2	3		Grade 1	10	50	6	30		Leve	40	52.2
CA7	1	2				CO 07	2	3		Grade 2	7	35	11	55		Moderado	45	47.8
CA8	2	3				CO 08	2	1		Grade 3	3	15	3	15		Severo	15	0
CA9	1	2				CO 09	2	1
CA10	1	2				CO 10	1	1								Leve	10	47.8
CA11	2	3				CO 11	1	1								Moderado	65	52.2
CA12	2	2				CO 12	3	3								Severo	25	0
CA13	3	3				CO13	1	1
CA14	2	2				CO14	2	2
CA15	1	1				C015	1	1		Limbal
CA16	3	3				CO16	2	2			EXPOSED		NON EXPOSED
CA17	2	2				CO17	2	2		Grade 1	2	10	8	40
CA18	1	2				CO18	1	1		Grade 2	13	65	7	35
CA19	1	1				CO19	2	2		Grade 3	5	25	5	25
CA20	1	2				CO20	2	2
						CO21	2	1
						CO22	2	2
CA21	1	2
CA22	1	2
CA23	2	3				CO23	1	1
CA 24	1	1				CO 24	1	1
CA25	3	3				CO25	3	3
CA26	2	2				CO26	1	1
CA27	1	2				CO27	2	2
CA28	3	2				CO28	1	1
CA29	2	3				CO29	3	3
CA30	1	2				CO30	2	2
CA31	1	2				CO31	2	3
CA32	2	3				CO32	2	3
CA33	1	2				CO33	2	1
CA34	1	2				CO34	2	1
CA35	2	3				CO35	1	1
CA36	1	2				CO36	2	2
CA37	3	2				CO37	1	1
CA38	2	3				CO38	3	3
CA39	1	2				CO39	2	2
CA40	1	2				CO 40	2	3
CA41	2	2				CO41	1	1
CA42	1	2				CO42	3	3
CA43	1	2				CO43	1	1
CA44	2	3				CO44	2	2
CA45	1	2				CO45	1	1
CA46	3	2				CO46	2	2
CA47	2	3				CO47	2	2
CA48	1	2				CO48	3	3
CA49	1	2				CO49	2	2
CA50	2	3				CO50	2	3
CA 51	2	3				CO51	3	3
CA52	1	2				CO52	2	2
CA53	3	2				CO53	2	3
CA54	2	3				CO54	1	1
CA55	1	2				CO55	3	3
CA56	1	2				CO56	1	1
CA57	2	2				CO57	2	2
CA58	1	2				CO58	1	1
CA59	1	2				CO59	2	2
CA60	2	3				CO60	2	2
CA61	1	2				CO61	3	3
CA62	3	2				CO62	2	2

## Sheet: Green Lissamine
		CASES								CONTROLS
	0	I	II	III	IV	V					0	I	II	III	IV	V
CA01		1					0			CO 01	1						0
CA02				1			3			CO02	1						0
CA03			1				2			CO 03	1						0
CA04		1					1			CO 04	1						0
CA05				1			3			CO 05	1						0
CA06			1				2			CO 06		1					1
CA07				1			3			CO 07	1						0
CA08				1			3			CO 08		1					1
CA09		1					1			CO 09		1					1
CA10			1				2			CO 10	1						0
CA11				1			3			CO 11		1					1
CA12			1				2			CO 12	1						0
CA13				1			3			CO13		1					1
CA14				1			3			CO14							0
CA15				1			3			C015		1					1
CA16				1			3			CO16		1					1
CA17		1					1			CO17		1					1
CA18				1			3			CO18		1					1
CA19		1					1			CO19		1					1
CA20			1				2			CO20		1					1
CA21				1			3			CO21		1					1
CA22		1					1			CO22		1					1
CA23			1				2			CO23		1					1
CA 24				1			3			CO 24	1						0
CA25			1				2			CO25	1						0
CA26				1			3			CO26	1						0
CA27				1			3			CO27	1						0
CA28				1			3			CO28		1					1
CA29				1			3			CO29	1						0
CA30		1					1			CO30		1					1
CA31				1			3			CO31	1						0
CA32			1				2			CO32		1					1
CA33		1					1			CO33		1					1
CA34				1			3			CO34		1					1
CA35			1				2			CO35	1						0
CA36				1			3			CO36		1					1
CA37				1			3			CO37	1						0
CA38		1					2			CO38	1						0
CA39				1			3			CO39		1					1
CA40		1					1			CO 40		1					1
CA41			1				2			CO41	1						0
CA42		1					1			CO42	1						0
CA43				1			3			CO43		1					1
CA44			1				2			CO44		1					1
CA45		1					1			CO45	1	1					0
CA46				1			3			CO46	1						0
CA47			1				2			CO47		1					1
CA48				1			3			CO48	1						0
CA49				1			3			CO49		1					1
CA50		1					1			CO50	1						0
CA51			1				2			CO51		1					1
CA52		1					1			CO52	1						0
CA53				1			3			CO53		1					1
CA54			1				2			CO54	1						0
CA55				1			3			CO55	1						0
CA56				1			3			CO56	1						0
CA57		1					1			CO57	1						0
CA58			1				2			CO58	1						0
CA59		1					1			CO59	1						0
CA60				1			3			CO60	1						0
CA61			1				2			CO61	1						0
CA62				1			3			CO62		1					1
											32	30	0	0
		16	16	30
											0.516	0.483	0	0
		0.26	0.26	0.48
							Oxford	exposed	non exposed
			62	100			Grade I	0	32
			32	51.6129			Grade II	26	30
							Grade III	26	0
							Grade IV	48	0
							Grade V	0	0
		ESCALA DE OXFORD
	GRUPO	Grado 0	Grado I	Grado II	Grado III	IV	V
	CONTROLES	0.26	0.52	0.174	0.046	-----------	----------
	CASOS	----------	0.25	0.25	0.5	----------	----------

## Sheet: Lipid interferometry
		CONTROLS										CASES
	LIPIDS INTERFEROMETRY											LIPIDS INTERFEROMETRY
	amorphous	marble	wavy	yellow	brown	reddish						amorphous	marble	wavy	yellow	brown	reddish
CO 01				1							CA01			1
CO02				1							CA02			1
CO 03				1							CA03			1
CO 04				1							CA04			1
CO 05				1							CA05			1
CO 06				1							CA06			1
CO 07				1							CA07			1
CO 08				1							CA08			1
CO 09				1							CA09			1
CO 10				1							CA10			1
CO 11				1							CA11			1
CO 12				1							CA12			1
CO13				1							CA13			1
CO14				1							CA14			1
C015					1						CA15			1
CO16				1							CA16			1
CO17				1							CA17			1
CO18				1							CA18		1
CO19				1							CA19			1
CO20				1							CA20			1
CO21				1							CA21			1
CO22				1							CA22		1
CO23				1							CA23			1
CO 24				1							CA 24			1
CO25				1							CA25			1
CO26				1							CA26			1
CO27				1							CA27			1
CO28				1							CA28			1
CO29				1							CA29			1
CO30				1							CA30			1
CO31				1							CA31			1
CO32				1							CA32			1
CO33				1							CA33			1
CO34				1							CA34			1
CO35				1							CA35			1
CO36				1							CA36			1
CO37				1							CA37			1
CO38					1						CA38			1
CO39				1							CA39			1
CO 40				1							CA40			1
CO41				1							CA41			1
CO42				1							CA42			1
CO43				1							CA43			1
CO44				1							CA44			1
CO45				1							CA45			1
CO46				1							CA46		1
CO47				1							CA47			1
CO48				1							CA48			1
CO49				1							CA49			1
CO50				1							CA50			1
CO51				1							CA51			1
CO52				1							CA52			1
CO53				1							CA53			1
CO54				1							CA54			1
CO55				1							CA55			1
CO56				1							CA56			1
CO57				1							CA57			1
CO58				1							CA58			1
CO59				1							CA59			1
CO60				1							CA60			1
CO61				1							CA61			1
CO62				1							CA62			1
				60	2								3	59
				62	100
				60	96.7742
									62	100
				96% Yellow					4.83871				0.048	marble
				0.04	Brown								0.95	Wavy

[truncated: 1 more sheets: Years of work]
